# Supplementary material for: Metabolic Network Models of the Gardnerella Pangenome Identify Key Interactions with the Vaginal Environment
Source: mSystems. 2022 Dec 13;8(1):e00689-22. doi: 10.1128/msystems.00689-22 (PMC9948698; doi:10.1128/msystems.00689-22)
Supplement: TABLE S1 [file msystems.00689-22-s0001.xlsx]

## Sheet: BVCFM
Metabolite	in silico Media Inclusion	ModelSeedID	FluxBounds
myristoleate	TRUE	cpd05237	[-1000,1000]
kynurenate	TRUE	cpd01182	[-1000,1000]
pentadecanoate	TRUE	cpd15622	[-1000,1000]
2-O-methylguanosine	TRUE	cpd34555	[-1000,1000]
3-dephosphocoenzymeA	TRUE	cpd00655	[-1000,1000]
N2,N2-dimethylguanine	TRUE	cpd28562	[-1000,1000]
flavinadeninedinucleotide(FAD)	TRUE	cpd00015	[-1000,1000]
alanine	TRUE	cpd00035	[-1000,1000]
valine	TRUE	cpd00156	[-1000,1000]
N-acetylalanine	TRUE	cpd33748	[-1000,1000]
3-methyl-2-oxovalerate	TRUE	cpd00508	[-1000,1000]
3-methyl-2-oxobutyrate	TRUE	cpd00123	[-1000,1000]
tricarballylate	TRUE	cpd16654	[-1000,1000]
4-methyl-2-oxopentanoate	TRUE	cpd00200	[-1000,1000]
N-acetylneuraminate	TRUE	cpd00232	[-1000,1000]
citrulline	TRUE	cpd00274	[-1000,1000]
2-aminobutyrate	TRUE	cpd01573	[-1000,1000]
phenylacetate	TRUE	cpd00430	[-1000,1000]
sarcosine(N-Methylglycine)	TRUE	cpd00183	[-1000,1000]
nicotinate	TRUE	cpd00218	[-1000,1000]
palmitoylethanolamide	TRUE	cpd16300	[-1000,1000]
threitol	TRUE	cpd17172	[-1000,1000]
galactose	TRUE	cpd00108	[-1000,1000]
N6-acetyllysine	TRUE	cpd01770	[-1000,1000]
1-phenylethanamine	TRUE	cpd34388	[-1000,1000]
alpha-hydroxyisocaproate	TRUE	cpd33351	[-1000,1000]
2-Hydroxybutyrate	TRUE	cpd03561	[-1000,1000]
succinate	TRUE	cpd00036	[-1000,1000]
2-hydroxyglutarate	TRUE	cpd02041	[-1000,1000]
3-phenylpropionate(hydrocinnamate)	TRUE	cpd03343	[-1000,1000]
thymine	TRUE	cpd00151	[-1000,1000]
agmatine	TRUE	cpd00152	[-1000,1000]
N-acetylputrescine	TRUE	cpd01758	[-1000,1000]
4-hydroxybutyrate	TRUE	cpd00728	[-1000,1000]
tyramine	TRUE	cpd00374	[-1000,1000]
putrescine	TRUE	cpd00118	[-1000,1000]
deoxycarnitine	TRUE	cpd00870	[-1000,1000]
tryptamine	TRUE	cpd00318	[-1000,1000]
cadaverine	TRUE	cpd01155	[-1000,1000]
5-aminovalerate	TRUE	cpd00339	[-1000,1000]
4-Hydroxyphenylacetate	TRUE	cpd00489	[-1000,1000]
pipecolate	TRUE	cpd00323	[-1000,1000]
pelargonate	FALSE
indolepropionate	FALSE
myristate	FALSE
13-methylmyristicacid	FALSE
N-acetylvaline	FALSE
N-acetylphenylalanine	FALSE
N-acetylleucine	FALSE
N-acetylglutamate	FALSE
13-HODE	FALSE
oleicethanolamide	FALSE
N-acetylaspartate(NAA)	FALSE
12-HETE	FALSE
alpha-hydroxyisovalerate	FALSE
2-hydroxy-3-methylvalerate	FALSE
3-(4-hydroxyphenyl)propionate	FALSE

## Sheet: SVM
Metabolite	insilicoMediaInclusion	ModelSeedID	FluxBounds
sodium	TRUE	cpd00971	[-1000,1000]
potassium	TRUE	cpd00205	[-1000,1000]
dextrose	TRUE	cpd00027	[-1000,1000]
cysteine	TRUE	cpd00084	[-1000,1000]
glycogen	TRUE	cpd00155	[-1000,1000]
mucin	TRUE	cpd00984	[-1000,1000]
urea	TRUE	cpd00073	[-1000,1000]
phytomenadione	TRUE	cpd01401	[-1000,1000]
heme	TRUE	cpd00028	[-1000,1000]
magnesium	TRUE	cpd00254	[-1000,1000]
sulfate	TRUE	cpd00048	[-1000,1000]
bicarbonate	TRUE	cpd00242	[-1000,1000]
biotin	TRUE	cpd00104	[-1000,1000]
myo-inositol	TRUE	cpd00121	[-1000,1000]
niacinamide	TRUE	cpd00133	[-1000,1000]
pyridoxine	TRUE	cpd00263	[-1000,1000]
thiamine	TRUE	cpd00305	[-1000,1000]
D-Calciumpantothenate	TRUE	cpd19112	[-1000,1000]
folate	TRUE	cpd00393	[-1000,1000]
choline	TRUE	cpd00098	[-1000,1000]
riboflavin	TRUE	cpd00220	[-1000,1000]
l-ascorbicacid	TRUE	cpd00059	[-1000,1000]
retinol	TRUE	cpd00365	[-1000,1000]
Cyanocobalamin	TRUE	cpd01826	[-1000,1000]
water	TRUE	cpd00001	[-1000,1000]
albumin	FALSE
p-Aminobenzoic	FALSE
acid	FALSE
calciferol	FALSE
tween20	FALSE
K2HPO4buffer	FALSE
KHSPO4buffer	FALSE
